# Supplementary material for: Genetic characterization and genome-wide association mapping for stem rust resistance in spring bread wheat
Source: BMC Genom Data. 2022 Feb 14;23:11. doi: 10.1186/s12863-022-01030-4 (PMC8845374; doi:10.1186/s12863-022-01030-4)
Supplement: Supplementary file 1 — Additional file 1: List of pedigree stem rust response and associated SNPs for wheat stem rust. [file 12863_2022_1030_MOESM1_ESM.xlsx]

## Sheet: Sheet1
Additional file 1: List of pedigree stem rust response and associated SNPs for wheat stem rust
				IWB67769	IWB23457	IWB67389	IWB75222	IWB73429	IWB72664	IWA6489.1	IWB29508	IWB29475	IWB1569	IWB43258	IWB48189	IWB53758	IWB23446	IWB54643	IWA5592	WB6405	IWA131	IWB48689	IWB24798	IWA3631	IWB51549	IWB31732	IWB58051	IWA6890	IWB461	IWB37720	IWA106	IWB38394	IWB35871	IWB56778	IWB10444	IWB27852	IWB59327	WB8148	IWB74145	IWB47566	IWB60433	IWB6504	IWA775	IWA5228	IWB74900	IWB56412	IWB10621	IWB70380
			alleles	T/C	A/G	T/C	C/T	G/A	G/A	T/C	A/G	T/C	C/T	C/A	T/C	T/C	T/C	T/C	T/C	T/C	C/T	C/A	G/A	C/T	T/C	A/G	C/T	T/G	T/C	G/A	T/G	C/T	C/T	C/T	A/C	A/G	A/G	T/C	G/T	C/T	G/A	T/G	A/G	A/G	A/G	C/T	A/G	A/G
			chrom	3B	3B	3B	3B	3A	4A	1B	1B	1B	1B	1B	4B	4B	A/G	1B	1B	1B	1B	1B	4B	1B	1B	1B	1B	1B	1B	1B	1B	1B	1B	1B	1B	1B	1B	1B	1B	1B	1B	1B	1B	1B	1B	C/T	1B	1B
N0.	Pedigree	Disease response	Pos	9.69889	9.69889	9.69889	20.14	20.74	26.5	30.3377	43.89	57.6	60.6243	60.62	62.2181	62.9241	1B	64.1	64.1	64.1	64.3164	64.46	64.58	64.86	65.42	65.42	66.07	66.0715	66.73	67.14	67.14	67.14	67.38	68.04	68.04	68.04	68.04	68.04	70.08	76.89	76.8861	76.89	76.89	79.7741	79.7741	5B	105.83	112.071
1	WEAVER/WL 3928//SW 89.3064/3/SOMAMA-3	15MR	C	G	C	T	?	A	T	?	?	C		T	T	A	T	T	T	C	G	G	C	T	A	C	T	C	C	T	C	C	C	A	A	A	T	T	T	G	T	A	A	A	C	A	A	C
2	SERI.1B*2/3/KAUZ*2/BOW//KAUZ/4/PFAU/MILAN	30MS	T	G	C	C	G	A	C	A	C	C		T	T	A	T	T	T	C	G	G	C	T	A	C	T	C	C	T	C	C	C	A	A	A	T	T	T	A	G	A	A	A	C	A	G	C
3	YMI #6/GEN//TIA.1/3/VEE#5//DOVE/BUC/4/ASFOOR-4	45MSS	T	A	T	T	G	A	T	A	C	C		T	T	A	T	T	T	C	G	G	C	T	A	C	T	A	A	T	C	C	C	A	A	A	T	G	G	G	T	A	A	A	C	A	A	C
4	WEAVER/WL 3928//SW 89.3064/3/LAKTA-7	45MSS	T	A	T	C	G	A	T	G	T	C		T	T	A	T	T	T	C	G	G	C	T	A	C	T	C	C	T	C	C	?	A	A	A	T	G	G	G	T	A	A	A	C	A	A	C
5	SERI.1B*2/3/KAUZ*2/BOW//KAUZ/4/KAUZ/FLORKWA-1	60S	C	A	T	T	G	A	T	A	C	C		T	T	A	T	T	T	T	G	G	C	T	A	C	T	A	A	T	C	C	C	A	A	A	T	T	T	A	G	G	G	G	C	A	G	C
6	PBW343*2/KUKUN//22SAWSN - 97	15MR	T	G	C	C	A	A	T	G	T	C		T	T	A	T	T	C	C	G	G	C	C	G	C	T	A	A	T	C	C	T	C	G	G	C	G	G	G	T	A	A	A	C	G	G	C
7	CHAMARAN/LAKTA-7	30MS	C	G	C	C	G	A	T	G	T	C		T	T	A	T	T	T	C	G	G	C	T	A	C	T	C	C	T	C	C	C	A	A	A	T	T	T	G	T	A	A	A	C	A	A	C
8	ATENA-1//MILAN/DUCULA	25MS	T	G	C	C	A	A	T	A	C	C		T	T	A	T	T	T	C	G	G	C	T	A	C	T	A	A	T	C	C	C	A	A	A	T	G	G	G	T	A	A	A	C	G	G	C
9	SERI.1B*2/3/KAUZ*2/BOW//KAUZ/6/LFN/II58.57//PRL/3/HAHN/4/KAUZ/5/KAUZ	50S	T	A	T	C	G	A	T	G	T	C		T	T	A	T	T	T	C	G	G	C	T	A	C	T	C	C	T	C	C	C	A	A	A	T	G	G	G	T	A	A	A	C	A	A	C
10	HUBARA-13/4/TRAP#1/BOW//PFAU/3/MILAN	40MS	T	A	T	T	G	A	T	A	C	C		T	T	A	T	T	T	C	G	G	C	T	A	C	T	A	A	T	C	C	?	A	A	A	T	G	G	G	T	A	A	A	C	A	A	C
11	PASTOR-2/3/SHUHA-7//SERI 82/SHUHA'S'	25MS	C	A	T	C	G	A	T	G	T	C		T	T	A	T	T	T	C	G	G	C	T	A	C	T	C	C	T	C	C	C	A	A	A	T	G	G	G	T	A	A	A	C	A	A	C
12	HUBARA-1/5/CHEN/AEGILOPS SQUARROSA (TAUS)//BCN/3/VEE#7/BOW/4/PASTOR	35MS	C	G	C	T	A	G	T	A	T	T		T	T	G	T	C	C	C	A	A	T	C	G	T	G	C	C	G	T	T	T	C	G	G	C	T	T	G	T	A	A	A	C	G	G	C
13	SERI.1B//KAUZ/HEVO/3/AMAD/4/SHUHA-7//SERI 82/SHUHA'S'	15MR	T	G	C	C	G	A	T	A	C	C		T	T	A	C	T	T	C	G	G	C	T	A	C	T	C	C	T	C	C	C	A	A	A	T	G	G	G	T	A	A	A	C	A	A	C
14	TEVEE-11/SHUHA-19/7/KEA/TAN/4/TSH/3/KAL/BB//TQFN/5/WL7168/6/SNB	50S	T	A	T	T	G	A	C	A	C	C		T	T	A	T	T	T	T	G	G	C	T	A	C	T	C	C	T	C	C	C	A	A	A	T	T	T	A	G	G	A	A	C	A	G	C
15	SERI.1B//KAUZ/HEVO/3/AMAD/4/ATTILA//PSN/BOW/3/ATTILA	30MS	T	A	T	T	G	A	T	G	T	C		T	T	A	T	T	T	C	G	G	C	T	A	C	T	C	C	T	C	C	C	A	A	A	T	G	G	G	T	A	A	A	C	A	A	A
16	SERI.1B//KAUZ/HEVO/3/AMAD/4/MNCH/3*BCN	25MRMS	T	A	T	C	G	A	T	G	T	C		T	T	A	T	T	T	C	G	G	C	T	A	C	T	C	C	T	C	C	C	A	A	A	T	G	G	G	T	A	A	A	C	A	A	C
17	KAUZ'S'/SERI/4/SERI.1B*2/3/KAUZ*2/BOW//KAUZ	25MRMS	C	A	T	C	G	A	T	G	T	C		T	T	A	T	T	T	C	G	G	C	T	A	C	T	C	C	T	C	C	?	A	A	A	T	G	G	G	T	A	A	A	C	A	A	C
18	P1.861/RDWG//DAJAJ-10	30MRMS	T	G	C	C	G	A	T	?	?	C		T	T	A	T	T	T	C	G	G	C	T	A	C	T	C	C	T	C	C	?	A	A	A	T	G	G	G	T	A	A	A	C	A	A	C
19	VEE7/KAUZ//PFAU/MILAN	30MS	C	A	T	T	G	A	T	A	T	C		T	T	A	T	T	T	C	G	G	C	T	A	C	T	A	A	T	C	C	C	A	A	A	T	T	T	A	G	G	A	A	C	A	G	C
20	SERI.1B//KAUZ/HEVO/3/AMAD/4/WEAVER/JACANA	10MR	T	G	C	C	G	A	T	G	T	C		T	T	A	T	T	T	C	G	G	C	T	A	C	T	C	C	T	C	C	C	A	A	A	T	G	G	G	T	A	A	A	C	A	G	C
21	SERI.1B//KAUZ/HEVO/3/AMAD/4/ESDA/SHWA//BCN	10MR	T	A	T	T	G	A	T	G	T	C		T	T	A	T	T	T	C	G	G	C	T	A	C	T	C	C	T	C	C	C	A	A	A	T	G	G	G	T	A	A	A	C	A	A	C
22	KAUZ'S'/SERI/3/TEVEE'S'//CROW/VEE'S'	15MR	T	A	T	C	G	A	T	A	C	C		T	T	A	T	T	T	C	G	G	C	T	A	C	T	C	C	T	C	C	C	A	A	A	T	G	G	G	T	A	A	A	C	A	A	C
23	KAUZ'S'/SERI/3/TEVEE'S'//CROW/VEE'S'	55S	T	A	T	C	G	A	T	A	C	C		T	T	A	T	T	T	C	G	G	C	T	A	C	T	C	C	T	C	C	C	A	A	A	T	G	G	G	T	A	A	A	C	A	A	C
24	ATTILA*2/PBW65//PFAU/MILAN	20MRMS	T	A	T	T	G	A	T	A	T	C		T	T	A	T	T	T	C	G	G	C	T	A	C	T	A	A	T	C	C	?	A	A	A	T	T	T	A	G	G	A	A	C	A	A	C
25	ATTILA*2/PBW65//PFAU/MILAN	20MR	T	A	T	T	G	A	T	A	T	C		T	T	A	T	T	T	C	G	G	C	T	A	C	T	A	A	T	C	C	C	A	A	A	T	T	T	A	G	A	A	A	C	A	A	C
26	WHEATEAR/22SAWSN - 156	40MSS	C	G	C	C	G	A	T	A	C	C		C	C	A	T	T	T	T	G	G	C	T	A	C	T	A	A	T	C	C	C	A	A	A	T	T	T	A	G	G	A	A	C	A	G	C
27	YMI #6/GEN//TIA.1/3/VEE#5//DOVE/BUC/4/MILAN/PASTOR	50S	C	G	C	C	G	A	C	A	C	C		C	C	A	T	T	T	T	G	G	C	T	A	C	T	C	C	T	C	C	C	A	A	A	T	T	T	A	G	G	A	A	C	A	G	C
28	TRACHA-2/SHUHA-3//KAUZ/FLORKWA-1	35MS	C	G	C	C	A	A	C	A	C	C		T	T	A	T	T	T	T	G	G	C	T	A	C	T	A	A	T	C	C	C	A	A	A	T	T	T	A	G	G	A	A	C	G	G	C
29	SERI.1B*2/3/KAUZ*2/BOW//KAUZ/4/TEVEE'S'/BOBWHITE #1	30MS	C	G	C	C	A	A	T	G	T	C		T	T	A	T	T	T	C	G	G	C	T	A	C	T	C	C	T	C	C	C	A	A	A	T	G	G	G	T	A	A	A	C	A	A	C
30	SERI.1B*2/3/KAUZ*2/BOW//KAUZ/4/TEVEE'S'/BOBWHITE #1	25MR	T	G	C	C	A	A	T	G	T	C		T	T	A	T	T	T	C	G	G	C	T	A	C	T	C	C	T	C	C	C	A	A	A	T	G	G	G	T	A	A	A	C	A	A	C
31	DEBEIRA/4/KAUZ//ALTAR 84/AOS/3/KAUZ	30MRMS	T	A	T	C	G	A	T	G	T	C		T	T	A	T	T	T	C	G	G	C	T	A	C	T	C	C	T	C	C	C	A	A	A	T	G	G	G	T	A	A	A	C	A	A	C
32	KAUZ/SAMAR-15//RDWG/MILAN	45S	T	A	T	T	G	A	T	G	T	C		T	T	A	T	T	T	C	G	G	C	T	A	C	T	C	C	T	C	C	C	A	A	A	T	T	T	A	G	A	A	A	C	A	A	C
33	CHILERO-1/4/VEE'S'/3/HORK/4MH//KAL-BB/5/CATBIRD-10	25MS	T	A	T	C	G	A	T	G	T	C		T	T	A	T	T	T	C	G	G	C	T	A	C	T	C	C	T	C	C	C	A	A	A	T	G	G	G	T	A	A	A	C	A	G	C
34	HAMAM-2/FLAG-4	50S	C	A	T	T	A	A	C	A	C	C		C	C	A	T	T	T	T	G	G	C	T	A	C	T	C	C	T	C	C	?	A	A	A	T	T	T	G	T	A	A	A	T	G	A	C
35	STAR*3/LOTUS-5/4/TAM200/TUI//MILAN/KAUZ/3/CROC-1/AE.SQUARROSA (224)//OPATA	20MR	T	G	C	C	A	A	T	G	T	C		T	T	A	T	T	T	C	G	G	C	T	A	C	T	A	A	T	C	C	C	A	A	A	T	G	G	G	T	A	A	A	C	A	G	A
36	VEE/PJN//2*KAUZ/3/MILAN/DUCULA	30MS	T	G	C	C	A	A	T	G	T	C		T	T	A	T	T	T	C	G	G	C	T	A	C	T	C	C	T	C	C	C	A	A	A	T	G	G	G	T	A	A	A	C	A	G	C
37	SERI.1B*2/3/KAUZ*2/BOW//KAUZ/4/PFAU/MILAN	35MS	T	A	T	C	G	A	T	G	T	C		T	T	A	T	T	T	C	G	G	C	T	A	C	T	C	C	T	C	C	C	A	A	A	T	G	G	G	T	A	A	A	C	A	A	C
38	SHUHA-4//NS732/HER/3/MILAN/DUCULA	25MRMS	T	A	T	T	G	A	T	A	C	C		T	T	A	T	T	T	C	G	G	C	T	A	C	T	C	C	T	C	C	C	A	A	A	T	G	G	G	T	A	A	A	C	A	A	C
39	HADIAH-14/3/MUNIA/CHTO//MILAN	30MS	C	A	T	T	G	A	T	A	T	T		T	T	A	T	T	T	C	G	G	C	T	A	C	T	C	C	T	C	C	C	A	A	A	T	G	G	G	T	A	A	A	T	A	A	C
40	GIZA-164//TNMU/MILAN	MRMS	T	G	C	C	G	A	T	G	T	C		C	C	A	T	T	T	C	G	G	C	T	A	C	T	C	C	T	C	C	C	A	A	A	T	G	G	G	T	A	A	A	C	A	G	C
41	SERI.1B//KAUZ/HEVO/3/AMAD/4/KAUZ'S'/FLORKWA-1	50S	T	A	T	T	G	A	T	G	T	C		C	C	A	T	T	T	C	G	G	C	T	A	C	T	C	C	T	C	C	C	A	A	A	T	G	G	G	T	A	A	A	C	A	G	C
42	SERI.1B*2/3/KAUZ*2/BOW//KAUZ/4/KAUZ/FLORKWA-1	55S	T	A	T	T	G	A	C	A	C	C		T	T	A	T	T	T	T	G	G	C	T	A	C	T	A	A	T	C	C	C	A	A	A	T	T	T	A	G	G	G	G	C	A	G	C
43	SERI.1B*2/3/KAUZ*2/BOW//KAUZ/4/KAUZ/FLORKWA-1	55S	T	A	T	T	G	A	C	A	C	C		T	T	A	T	T	T	T	G	G	C	T	A	C	T	A	A	T	C	C	C	A	A	A	T	T	T	A	G	G	G	G	C	A	G	C
44	SERI.1B*2/3/KAUZ*2/BOW//KAUZ/4/KAUZ/FLORKWA-1	40S	T	A	T	T	A	A	T	G	T	T		T	T	A	T	T	C	C	G	G	C	C	G	C	T	C	C	T	C	C	T	C	G	G	C	G	G	G	T	A	A	A	C	G	G	C
45	OPATA/RAYON//KAUZ/3/PFAU/MILAN	35MS	T	A	T	T	A	A	T	G	T	C		T	T	A	T	T	T	C	G	G	C	T	A	C	T	C	C	T	C	C	C	A	A	A	T	T	T	G	T	A	A	A	C	A	A	C
46	SHUHA-4//NS732/HER/3/TNMU/MILAN	35MS	T	A	T	T	G	A	T	A	C	C		T	T	A	T	T	T	C	G	G	C	T	A	C	T	C	C	T	C	C	?	A	A	A	T	G	G	G	T	A	A	A	C	A	A	C
47	SHUHA-4//NS732/HER/3/TNMU/MILAN	30MS	T	A	T	T	G	A	T	G	T	C		C	C	A	T	T	T	C	G	G	C	T	A	C	T	C	C	T	C	C	C	A	A	A	T	G	G	G	T	A	A	A	C	A	G	C
48	ATTILA 50Y//ATTILA/BCN/3/PFAU/MILAN	20MRMS	T	A	T	C	A	A	T	G	T	C		T	T	A	T	T	T	C	G	G	C	T	A	C	T	C	C	T	C	C	C	A	A	A	T	G	G	G	T	A	A	A	C	A	A	C
49	JAWAHIR-1/GIRWILL-5	20MRMS	T	A	T	T	G	A	T	A	?	C		T	T	A	T	T	T	C	G	G	C	T	A	C	T	C	C	T	C	C	C	A	A	A	T	?	?	A	?	A	A	A	C	A	A	?
50	SEKSAKA-7//SHUHA-3/PGO/SERI 82	25MS	C	A	T	C	G	A	T	G	T	C		T	T	A	T	T	T	C	G	G	C	T	A	C	T	C	C	T	C	C	C	A	A	A	T	G	G	G	T	A	A	A	C	A	A	C
51	KBG-01/TOWPE	30MS	T	?	C	C	G	A	C	A	C	C		T	T	A	T	T	T	C	G	G	C	T	A	C	T	?	?	T	C	C	C	A	A	A	T	?	?	G	?	?	A	A	C	A	G	C
52	SIDS-1//ATTILA*2/RAYON	30MS	T	A	T	T	G	A	T	G	T	C		T	T	A	T	T	T	C	G	G	C	T	A	C	T	A	A	T	C	C	C	A	A	A	T	G	G	G	T	A	A	A	C	A	A	C
53	SIDS-1//ATTILA*2/RAYON	60S	T	A	T	C	G	A	C	A	C	C		T	T	A	T	T	T	T	G	G	C	T	A	C	T	C	C	T	C	C	C	A	A	A	T	T	T	A	G	G	A	A	C	A	G	C
54	GIZA-168/4/ATTILA*2/3/KAUZ*2/TRAP//KAUZ	40S	T	A	T	T	G	A	C	A	C	C		T	T	A	T	T	T	T	G	G	C	T	A	C	T	C	C	T	C	C	C	A	A	A	T	T	T	A	G	G	A	A	C	A	G	C
55	GIZA-168/4/ATTILA*2/3/KAUZ*2/TRAP//KAUZ	25MRMS	T	A	T	C	G	A	T	G	T	C		T	T	A	T	T	T	C	G	G	C	T	A	C	T	C	C	T	C	C	C	A	A	A	T	G	G	G	T	A	A	A	C	A	G	C
56	GIZA-168/4/ATTILA*2/3/KAUZ*2/TRAP//KAUZ	40S	T	A	T	C	G	A	T	G	T	C		T	T	A	T	T	T	C	G	G	C	T	A	C	T	A	A	T	C	C	C	A	A	A	T	G	G	G	T	A	A	A	C	A	G	C
57	ATTILA*2/RAYON//CATBIRD-1	30MSS	C	G	C	C	A	A	C	A	C	T		T	T	A	T	T	T	C	G	G	C	T	A	C	T	C	C	T	C	C	C	A	A	A	T	T	T	A	G	G	G	G	C	A	G	C
58	ATTILA*2/RAYON//CATBIRD-1	25MRMS	C	G	C	C	A	A	C	A	C	T		T	T	A	T	T	T	C	G	G	C	T	A	C	T	C	C	T	C	C	?	A	A	A	T	T	T	A	G	G	G	G	C	A	G	C
59	ATTILA*2/CROW/3/VEE#5/SARA//DUCULA	15MR	T	A	T	T	G	A	T	G	T	C		T	T	A	T	T	T	C	G	G	C	T	A	C	T	A	A	T	C	C	?	A	A	A	T	G	G	G	T	A	A	A	C	A	A	C
60	ATTILA*2/CROW/3/VEE#5/SARA//DUCULA	15MRMS	T	A	T	C	A	A	T	G	T	C		T	T	A	T	T	T	C	G	G	C	T	A	C	T	A	A	T	C	C	C	A	A	A	T	G	G	G	T	A	A	A	C	A	A	C
61	SERI.1B//KAUZ/HEVO/3/AMAD/4/HXL8246/KAUZ	25MRMS	T	A	T	C	A	A	T	G	T	C		T	T	A	T	T	T	C	G	G	C	T	A	C	T	C	C	T	C	C	C	A	A	A	T	G	G	G	T	A	A	A	T	A	A	C
62	SERI.1B//KAUZ/HEVO/3/AMAD/4/HXL8246/KAUZ	20MR	T	A	T	C	A	A	T	G	T	C		T	T	A	T	T	T	C	G	G	C	T	A	C	T	A	A	T	C	C	C	A	A	A	T	G	G	G	T	A	A	A	C	A	A	C
63	SERI.1B//KAUZ/HEVO/3/AMAD/4/HXL8246/KAUZ	25MRMS	C	A	T	C	G	A	T	G	T	C		T	T	A	T	T	T	C	G	G	C	T	A	C	T	A	A	T	C	C	C	A	A	A	T	G	G	G	T	A	A	A	C	A	A	C
64	SERI.1B//KAUZ/HEVO/3/AMAD/4/KAUZ/GYS//KAUZ	15MRMS	T	G	C	C	G	A	T	?	C	C		T	T	A	T	T	T	C	G	G	C	T	A	C	T	?	?	T	C	C	C	A	A	A	T	G	G	G	T	A	A	A	?	A	A	C
65	SERI.1B//KAUZ/HEVO/3/AMAD/4/KAUZ/GYS//KAUZ	20MR	T	A	T	C	G	A	T	G	T	C		T	T	A	T	T	T	C	G	G	C	T	A	C	T	C	C	T	C	C	C	A	A	A	T	G	G	G	T	A	A	A	T	A	A	C
66	SERI.1B//KAUZ/HEVO/3/AMAD/4/PFAU/MILAN	10MR	T	A	T	T	A	A	T	G	T	C		T	T	A	T	T	T	C	G	G	C	T	A	C	T	A	A	T	C	C	C	A	A	A	T	G	G	G	T	A	A	A	C	A	G	C
67	SERI.1B//KAUZ/GEN/3/AMAD/4/TEVEE'S'/SHUHA'S'	25MRMS	C	G	C	C	A	G	T	A	T	T		T	T	G	T	C	C	C	G	G	C	T	A	C	T	C	C	T	C	C	C	A	A	A	T	G	G	G	T	A	A	A	C	G	A	C
68	SERI.1B*2/3/KAUZ*2/BOW//KAUZ/4/HUBARA-13	20MR	T	G	C	T	G	A	T	G	T	C		T	T	A	C	T	T	C	G	G	C	T	A	C	T	A	A	T	C	C	C	A	A	A	T	G	G	G	T	A	A	A	C	A	A	C
69	SERI.1B*2/3/KAUZ*2/BOW//KAUZ/4/HUBARA-13	45MRSS	T	A	T	C	A	A	T	G	T	C		T	T	A	T	T	T	C	G	G	C	T	A	C	T	C	C	T	C	C	C	A	A	A	T	G	G	G	T	A	A	A	C	G	G	C
70	VEE/PJN//2*KAUZ/3/SHUHA-4/FOW-2	35MRMS	T	A	T	T	G	A	T	A	C	C		C	C	A	T	T	T	C	G	G	C	T	A	C	T	C	C	T	C	C	C	A	A	A	T	G	G	G	T	A	A	A	C	A	A	C
71	ATTILA//VEE#5/DOBUC'S'/3/WATAN-7	25MRMS	C	G	C	C	A	A	T	A	C	T		T	T	A	T	T	C	C	G	G	C	C	G	C	T	C	C	T	C	C	T	C	G	G	C	G	G	G	T	A	A	A	C	G	G	C
72	ATTILA//VEE#5/DOBUC'S'/3/WATAN-7	30MS	C	G	C	T	A	A	C	A	C	T		T	T	A	T	T	T	C	A	A	T	C	G	T	G	C	C	G	T	T	T	C	G	G	C	T	T	G	T	A	A	A	C	G	G	C
73	ATTILA//VEE#5/DOBUC'S'/3/QADANFER-9	45MSS	C	G	C	C	A	A	C	A	C	T		T	T	A	T	T	C	C	G	G	C	C	G	C	T	C	C	T	C	C	T	C	G	G	C	G	G	G	T	A	A	A	C	G	G	C
74	HAR-1685 = ATILLA-7/REBWAH-12	45MSS	C	G	C	C	A	A	C	A	C	T		T	T	A	T	T	T	C	G	G	C	T	A	C	T	C	C	T	C	C	C	A	A	A	T	T	T	A	G	G	A	A	T	G	A	C
75	VEE/NAC//REBWAH-19	35MS	T	G	C	C	A	A	T	G	T	C		T	T	A	T	T	T	C	G	G	C	T	A	C	T	C	C	T	C	C	C	A	A	A	T	G	G	G	T	A	A	A	C	G	A	C
76	VEE/NAC//REBWAH-19	20RMR	T	A	T	T	A	A	T	G	T	C		T	T	A	T	T	T	C	G	G	C	T	A	C	T	C	C	T	C	C	C	A	A	A	T	G	G	G	T	A	A	A	C	G	G	C
77	VEE/NAC//REBWAH-19	20RMR	C	A	T	T	G	G	T	A	T	T		T	T	G	T	C	C	C	A	A	T	C	G	T	G	C	C	G	T	T	T	C	G	G	C	G	G	G	T	A	A	A	C	A	A	C
78	TILILA/MUBASHIIR-1	15MR	C	G	C	C	A	A	T	G	T	C		T	T	A	C	T	T	C	G	G	C	T	A	C	T	C	C	T	C	C	C	A	A	A	T	G	G	G	T	A	A	A	C	A	A	C
79	TILILA/MUBASHIIR-1	15MRMS	T	G	C	C	A	A	T	G	T	C		T	T	A	T	T	T	C	G	G	C	T	A	C	T	C	C	T	C	C	C	A	A	A	T	G	G	G	T	A	A	A	C	A	A	C
80	TILILA/MUBASHIIR-1	15MRMS	T	G	C	C	A	A	T	G	T	C		T	T	A	T	T	T	C	G	G	C	T	A	C	T	C	C	T	C	C	C	A	A	A	T	G	G	G	T	A	A	A	C	A	A	C
81	TILILA/MUBASHIIR-1	15MRMS	T	G	C	C	A	A	T	G	T	C		T	T	A	T	T	T	C	G	G	C	T	A	C	T	C	C	T	C	C	C	A	A	A	T	G	G	G	T	A	A	A	C	A	A	C
82	CHAM-4/MUBASHIIR-9	25MRMS	?	A	T	C	A	A	T	G	T	C		T	T	A	T	T	T	C	G	G	C	T	A	C	T	C	C	T	C	C	C	A	A	A	T	G	G	G	T	A	A	A	C	G	A	C
83	CHAM-4/MUBASHIIR-9	25MRMS	T	G	C	C	A	A	T	G	T	C		T	T	A	T	T	T	C	G	G	C	T	A	C	T	?	?	T	C	C	C	A	A	A	T	G	G	G	?	A	A	A	C	G	A	C
84	VAGA 92/EID-6	40MSS	T	A	T	T	G	A	T	G	T	C		T	T	A	T	T	T	C	G	G	C	T	A	C	T	C	C	T	C	C	?	A	A	A	T	G	G	A	G	G	A	A	C	A	A	C
85	HUW 234/REBWAH-19	40MSS	T	A	T	T	G	A	C	A	C	T		T	T	A	T	T	T	C	A	A	T	C	G	T	G	C	C	G	T	T	T	C	G	G	C	T	T	G	T	A	A	A	T	A	G	C
86	QAFZAH-7/FLAG-4	30MS	?	A	T	C	G	A	T	A	T	C		T	T	A	T	T	T	C	G	G	C	T	A	C	T	C	C	G	T	T	T	C	G	G	C	G	G	G	T	A	A	A	T	A	A	A
87	QAFZAH-23/ZEMAMRA-2	30MS	T	A	T	C	A	G	T	A	T	T		T	T	G	T	C	C	C	A	A	T	C	G	T	G	C	C	G	T	T	T	C	G	G	C	T	T	G	T	A	A	A	C	G	G	C
88	QAFZAH-27/SEKSAKA-6	10MR	T	G	C	C	G	G	T	A	T	C		T	T	G	?	C	C	C	A	A	T	C	G	T	G	C	C	G	T	T	T	C	G	G	C	G	G	G	T	A	A	A	C	A	G	C
89	K6295-4A/FLAG-8	30MS	T	A	T	T	A	A	T	A	T	T		T	T	A	C	T	C	C	G	G	T	T	A	C	T	C	C	G	T	T	T	C	G	G	C	G	G	G	T	A	A	A	C	A	G	A
90	SERI.1B*2/3/KAUZ*2/BOW//KAUZ/4/SHIHAB-7	15MR	T	G	C	C	G	A	T	G	T	C		T	T	A	T	T	T	C	G	G	C	T	A	C	T	C	C	T	C	C	C	A	A	A	T	G	G	G	T	A	A	A	C	A	A	C
91	SERI.1B*2/3/KAUZ*2/BOW//KAUZ/4/SHIHAB-7	10MR	C	G	C	C	G	A	T	G	T	C		T	T	A	T	T	T	C	G	G	C	T	A	C	T	C	C	T	C	C	?	A	A	A	T	G	G	G	T	A	A	A	C	A	A	C
92	WATAN-7/SEKHRAH-2	15MRMS	T	G	C	C	G	A	T	G	T	C		T	T	A	T	T	T	C	G	G	C	T	A	C	T	C	C	T	C	C	C	A	A	A	T	G	G	G	T	A	A	A	C	A	A	C
93	WATAN-7/SEKHRAH-2	40MSS	T	A	T	C	G	G	T	A	T	T		T	T	G	T	C	C	C	A	A	T	C	G	T	G	A	A	G	T	T	T	C	G	G	C	T	T	G	T	A	A	A	C	G	A	C
94	PASTOR-5/SHIHAB-5	25MRMS	T	G	C	C	G	A	T	G	?	C		T	T	A	C	T	T	C	G	G	C	T	A	C	T	C	C	T	C	C	C	A	A	A	T	G	G	G	T	A	A	A	C	A	A	C
95	MILAN/DUCULA//AL-ZEHRAA-1	35MS	T	A	T	T	A	A	T	G	?	C		T	T	A	T	T	T	C	G	G	C	T	A	C	T	C	C	T	C	C	C	A	A	A	T	T	T	G	T	A	A	A	C	A	A	A
96	PVN//KAUZ/PVN/4/CROC1/AE.SQUARROSSA(205)//KAUZ/3/ATTILA	40MSS	T	A	T	T	G	A	T	A	C	C		T	T	A	T	T	T	T	G	G	C	T	A	?	T	A	A	T	C	C	C	A	A	A	T	T	T	A	G	G	G	G	C	A	A	C
97	CROC1/AE.SQUARROSSA(205)//KAUZ/3/ATTILA/4/FLAG-1	20RMR	C	A	T	T	G	A	T	A	C	C		T	T	A	T	T	T	C	G	G	C	T	A	?	T	C	C	T	C	C	C	A	A	A	T	G	G	G	T	A	A	A	C	A	A	C
98	CROC-1/AE.SQUARROSA (224)//OPATA/3/FLAG-7	10MR	C	G	C	C	A	A	T	A	T	C		T	T	A	T	T	T	C	G	G	C	T	A	?	T	C	C	T	C	C	C	A	A	A	T	T	T	A	G	A	A	A	C	G	G	C
99	CROC-1/AE.SQUARROSA (224)//OPATA/3/FLAG-7	30MRMS	T	G	C	C	G	A	T	A	T	C		T	T	A	T	T	T	C	G	G	C	T	A	C	T	C	C	T	C	C	C	A	A	A	T	G	G	G	T	A	A	A	T	A	A	A
100	AMIR-2/TAJAN	35MRMS	T	A	T	T	A	?	T	A	T	C		T	T	?	T	T	T	C	G	G	C	T	A	C	T	A	A	T	C	C	C	A	A	A	T	G	G	G	T	A	A	A	C	G	G	C
101	CHIL/CHUM18//ATTILA*2/RAYON	45MSS	T	G	C	C	G	A	T	G	T	C		T	T	A	T	T	T	C	G	G	C	T	A	?	T	C	C	T	C	C	C	A	A	A	T	G	G	G	T	A	A	A	C	A	A	C
102	KAUZ//MON/CROW'S'/3/SHUHA-4//NS732/HER/4/MILAN/PASTOR	60S	T	A	T	T	G	G	C	A	C	C		C	C	G	T	C	C	C	A	A	T	C	G	T	G	A	A	G	T	T	T	C	G	G	C	T	T	A	G	A	A	A	T	G	A	C
103	SERI.1B*2/3/KAUZ*2/BOW//KAUZ/4/REBWAH-13/5/FLAG-8	40MS	T	A	T	T	G	A	C	A	C	T		C	C	A	C	T	T	C	A	A	T	C	G	T	G	A	A	G	T	T	T	C	G	G	C	T	T	A	G	A	A	A	T	G	A	C
104	SERI.1B*2/3/KAUZ*2/BOW//KAUZ/4/KAUZ/GYS//KAUZ/5/MUNIA/ALTAR 84//MILAN	50S	T	A	T	T	A	?	C	A	C	T		C	C	?	T	T	T	C	A	A	T	C	G	T	G	C	C	G	T	T	T	C	G	G	C	T	T	A	G	A	A	A	T	G	G	C
105	SERI.1B*2/3/KAUZ*2/BOW//KAUZ/4/KAUZ/GYS//KAUZ/5/ICARDA-SRRL-9	65S	C	A	T	T	G	G	C	A	C	C		C	C	G	T	C	C	C	A	A	T	C	G	T	G	C	C	G	T	T	T	C	G	G	C	T	T	A	G	A	A	A	T	G	A	C
106	SERI.1B*2/3/KAUZ*2/BOW//KAUZ/6/LFN/II58.57//PRL/3/HAHN/4/KAUZ/5/KAUZ/7/SITE/MO/3/VORONA/BAU//BAU	70S	T	G	C	C	?	?	C	A	C	C		T	T	?	C	?	?	C	?	?	?	?	?	?	?	C	C	?	?	?	?	?	?	?	?	?	?	?	G	G	?	?	C	?	A	?
107	KAUZ/AA//KAUZ/3/SOMAMA-3/4/WATAN-10	40MS	T	A	T	T	G	G	C	A	C	C		T	T	G	?	C	C	C	A	A	T	C	G	T	G	A	A	G	T	T	T	C	G	G	C	T	T	A	G	A	A	A	C	G	A	C
108	SERI.1B*2/3/KAUZ*2/BOW//KAUZ/4/ANGI-1/5/KABOWSH-1	65S	T	A	T	C	G	A	C	A	C	C		T	T	A	C	T	T	T	G	G	C	T	A	C	T	C	C	T	C	C	C	A	A	A	T	G	G	A	G	G	A	A	T	A	A	C
109	GOUBARA-1/ANGI-1//QAFZAH-21	60S	T	A	T	T	G	A	C	A	C	C		T	T	A	T	T	T	T	G	G	C	T	A	?	T	C	C	T	C	C	C	A	A	A	T	T	T	A	G	G	A	A	C	A	A	C
110	VEE7/KAUZ/3/KAUZ//MON/CROW'S'/4/QAFZAH-33	70S	C	A	T	T	G	G	C	A	C	C		T	T	G	T	C	C	C	A	A	T	C	G	T	G	C	C	G	T	T	T	C	G	G	C	T	T	A	G	G	A	A	C	G	A	C
111	SERI.1B//KAUZ/HEVO/3/AMAD*2/4/SARA 1/STAR//SW89.3064	45MSS	C	G	C	C	A	A	T	G	T	C		C	C	A	C	T	T	C	G	G	C	T	A	?	T	C	C	T	C	?	C	A	A	A	T	G	G	G	T	A	A	A	C	G	A	C
112	SERI.1B//KAUZ/HEVO/3/AMAD*2/4/SARA 1/STAR//SW89.3064	40MSS	T	G	C	C	A	A	C	A	C	T		T	T	A	T	T	C	C	G	G	C	C	G	C	T	A	A	T	C	C	T	C	G	G	C	G	G	G	T	A	A	A	C	G	G	C
113	QIMMA-12/REBWAH-13/3/NG8675/CBRD//MILAN	60S	T	A	T	T	G	A	C	A	C	T		T	T	A	T	T	T	C	G	G	C	T	A	C	T	C	C	T	C	C	C	A	A	A	T	T	T	A	G	G	G	G	C	A	A	C
114	STAR*3/LOTUS-5/3/CHUM//7*BCN/4/FLAG-2	10MR	T	A	T	C	G	A	T	A	T	C		T	T	A	T	T	T	C	G	G	C	T	A	C	T	C	C	T	C	C	C	A	A	A	T	G	G	G	T	A	A	A	C	A	A	A
115	STAR*3/LOTUS-5/3/CHUM//7*BCN/4/FLAG-2	20MR	C	A	T	T	G	A	T	A	T	C		T	T	A	T	T	T	C	G	G	C	T	A	C	T	A	A	T	C	C	C	A	A	A	T	G	G	G	T	A	A	A	C	A	A	A
116	SERI.1B//KAUZ/HEVO/3/AMAD/4/TNMU/MILAN/5/WATAN-12	10MR	T	G	C	T	A	G	T	G	T	T		T	T	G	T	C	C	C	A	A	C	C	G	C	T	A	A	G	T	T	T	C	G	G	C	G	G	G	T	A	A	A	C	G	G	C
117	HUBARA-1/5/CHEN/AEGILOPS SQUARROSA (TAUS)//BCN/3/VEE#7/BOW/4/PASTOR/6/WATAN-5	25MRMS	T	A	T	C	A	G	T	G	T	C		T	T	G	C	C	C	C	A	A	C	C	G	?	T	C	C	G	T	T	T	C	G	G	C	T	T	G	T	A	A	A	C	G	G	C
118	HUBARA-1/5/CHEN/AEGILOPS SQUARROSA (TAUS)//BCN/3/VEE#7/BOW/4/PASTOR/6/WATAN-5	25MRMS	T	A	T	T	G	A	C	A	C	T		T	T	A	C	T	T	C	G	G	C	T	A	C	T	C	C	T	C	C	C	A	A	A	T	T	T	A	G	G	G	G	C	A	A	C
119	HUBARA-1/5/CHEN/AEGILOPS SQUARROSA (TAUS)//BCN/3/VEE#7/BOW/4/PASTOR/6/WATAN-5	25MRMS	T	A	T	C	A	G	T	G	T	T		T	T	G	T	C	C	C	A	A	C	C	G	C	T	C	C	G	T	T	T	C	G	G	C	T	T	G	T	A	A	A	C	G	G	C
120	HUBARA-1/5/CHEN/AEGILOPS SQUARROSA (TAUS)//BCN/3/VEE#7/BOW/4/PASTOR/6/WATAN-5	35MRMS	T	G	C	C	G	A	T	A	T	C		T	T	A	C	T	T	T	G	G	C	T	A	C	T	A	A	T	C	C	C	A	A	A	T	T	T	A	G	G	A	A	C	G	A	C
121	P1.861/RDWG//KAPSW/SHUHA-17/3/MUBASHIIR-12	20MR	T	A	T	C	G	A	T	G	T	C		T	T	A	T	T	T	C	G	G	C	T	A	C	T	C	C	T	C	C	C	A	A	A	T	G	G	G	T	A	A	A	C	A	A	C
122	KAUZ//MON/CROW'S'/3/KAUZ//KAUZ/STAR/5/SHAMIEKH-7	30MRMS	T	A	T	T	G	A	T	G	T	C		T	T	A	T	T	T	C	G	G	C	T	A	C	T	?	?	T	C	C	C	A	A	A	T	G	G	G	T	A	A	A	C	A	A	C
123	KASYON/GENARO 81//TEVEE-1/../4/CHEN/AEGILOPS SQUARROSA (TAUS)//BCN/3/KAUZ/5/FLAG-8	25MR	T	A	T	C	G	G	T	A	T	T		T	T	G	T	C	C	C	A	A	T	C	G	T	G	C	C	G	T	T	T	C	G	G	C	T	T	G	T	A	A	A	C	A	A	C
124	SERI.1B//KAUZ/HEVO/3/AMAD/4/SHUHA-7//SERI 82/SHUHA'S'/5/OPATA/RAYON//KAUZ	35MRMS	T	G	C	C	G	A	C	A	C	C		T	T	A	C	T	T	T	G	G	C	T	A	C	T	C	C	T	C	C	C	A	A	A	T	T	T	A	G	G	A	A	C	A	G	C
125	SERI.1B//KAUZ/HEVO/3/AMAD/4/PYN/BAU//MILAN/5/OPATA/RAYON//KAUZ	45MSS	T	A	T	T	G	A	C	A	C	C		T	T	A	T	T	T	T	G	G	C	T	A	C	T	C	C	T	C	C	C	A	A	A	T	T	T	A	G	G	A	A	C	A	A	C
126	HOOSAM-8//CHAM-6/FLORKWA-2/3/ICARDA-SRRL-3	40MSS	T	A	T	C	G	A	C	A	C	C		T	T	A	T	T	T	T	G	G	C	T	A	C	T	C	C	T	C	C	C	A	A	A	T	T	T	A	G	G	A	A	C	A	G	C
127	SERI.1B//KAUZ/HEVO/3/AMAD/4/ATTILA//PSN/BOW/3/ATTILA/5/KAUZ'S'/SHUHA-15	20MR	T	G	C	T	A	G	T	A	C	C		T	T	G	T	C	C	C	A	A	C	C	G	C	T	A	A	G	T	T	T	C	G	G	C	T	T	G	T	A	A	A	C	G	A	C
128	SERI.1B//KAUZ/HEVO/3/AMAD/4/ATTILA//PSN/BOW/3/ATTILA/5/KAUZ'S'/SHUHA-15	25MRMS	T	A	T	C	G	A	T	A	C	C		T	T	A	C	T	T	C	G	G	C	T	A	C	T	C	C	T	C	C	C	A	A	A	T	G	G	G	T	A	A	A	C	A	A	C
129	SERI.1B//KAUZ/HEVO/3/AMAD/4/ATTILA//PSN/BOW/3/ATTILA/5/KAUZ'S'/SHUHA-15	30MRMS	T	A	T	C	G	A	T	A	C	C		T	T	A	T	T	T	C	G	G	C	T	A	C	T	C	C	T	C	C	C	A	A	A	T	G	G	G	T	A	A	A	C	A	A	C
130	SERI.1B//KAUZ/HEVO/3/AMAD/4/ATTILA//PSN/BOW/3/ATTILA/5/KAUZ'S'/SHUHA-15	20MR	T	A	T	T	G	A	T	G	T	C		T	T	A	T	T	T	C	G	G	C	T	A	C	T	C	C	T	C	C	C	A	A	A	T	T	T	A	T	A	G	G	C	A	A	C
131	SERI.1B//KAUZ/HEVO/3/AMAD/4/ATTILA//PSN/BOW/3/ATTILA/5/KAUZ'S'/SHUHA-15	25MR	T	A	T	T	G	A	T	G	T	C		T	T	A	T	T	T	C	G	G	C	T	A	C	T	C	C	T	C	C	?	A	A	A	T	T	T	G	T	A	G	G	C	A	A	C
132	SERI.1B//KAUZ/HEVO/3/AMAD*2/4/ATTILA//PSN/BOW/3/ATTILA	20MR	T	G	C	C	G	G	T	A	T	C		T	T	G	T	C	C	C	A	A	T	C	G	T	G	A	A	G	T	C	?	A	A	A	T	T	T	A	G	G	A	A	C	G	A	C
133	SERI.1B//KAUZ/HEVO/3/AMAD*2/4/ATTILA//PSN/BOW/3/ATTILA	35MS	T	A	T	C	G	A	T	A	C	C		T	T	A	C	T	T	C	G	G	C	T	A	C	T	C	C	T	C	C	C	A	A	A	T	G	G	G	T	A	A	A	C	A	A	C
134	SERI.1B//KAUZ/HEVO/3/AMAD*2/4/ATTILA//PSN/BOW/3/ATTILA	35MS	T	G	C	C	A	A	T	A	T	C		T	T	A	T	T	T	C	G	G	C	T	A	C	T	C	C	T	C	C	?	A	A	A	T	G	G	G	T	A	A	A	C	G	G	C
135	SERI.1B//KAUZ/HEVO/3/AMAD*2/4/ATTILA//PSN/BOW/3/ATTILA	50S	T	A	T	T	G	A	C	A	C	C		T	T	A	T	T	T	T	G	G	C	T	A	C	T	C	C	T	C	C	C	A	A	A	T	T	T	A	G	G	A	A	C	A	A	C
136	SERI.1B//KAUZ/HEVO/3/AMAD*2/4/ATTILA//PSN/BOW/3/ATTILA	35MS	T	A	T	T	A	A	T	G	T	C		T	T	A	T	T	T	C	G	G	C	T	A	C	T	C	C	T	C	C	C	A	A	A	T	G	G	G	T	A	G	G	C	A	A	A
137	SERI.1B//KAUZ/HEVO/3/AMAD*2/4/ATTILA//PSN/BOW/3/ATTILA	15MRMS	T	A	T	T	G	A	T	G	T	C		T	T	A	T	T	T	C	G	G	C	T	A	C	T	C	C	T	C	C	?	A	A	A	T	G	G	G	T	A	A	A	C	A	A	C
138	SERI.1B//KAUZ/HEVO/3/AMAD*2/4/ATTILA//PSN/BOW/3/ATTILA	35MS	C	G	C	C	G	A	T	A	C	T		T	T	A	T	T	C	C	G	G	C	C	G	C	T	C	C	T	C	C	T	C	G	G	C	G	G	G	T	A	A	A	T	G	G	C
139	SERI.1B//KAUZ/HEVO/3/AMAD*2/4/ATTILA//PSN/BOW/3/ATTILA	35MS	T	G	C	C	A	A	T	G	T	C		T	T	A	T	T	T	C	G	G	C	T	A	C	T	C	C	T	C	C	C	A	A	A	T	G	G	G	?	A	A	A	C	G	G	C
140	P1.861/RDWG//DAJAJ-10/3/MILAN/PASTOR	25MR	T	G	C	C	G	A	C	A	C	C		T	T	A	T	T	T	C	G	G	C	T	A	C	T	C	C	T	C	C	C	A	A	A	T	T	T	A	G	G	G	G	C	A	A	A
141	P1.861/RDWG//DAJAJ-10/3/MILAN/PASTOR	25MR	T	A	T	T	G	A	T	G	T	C		T	T	A	T	T	T	C	G	G	C	T	A	C	T	C	C	T	C	C	C	A	A	A	T	G	G	G	T	A	A	A	C	A	A	C
142	VEE7/KAUZ/6/LFN/II58.57//PRL/3/HAHN/4/KAUZ/5/KAUZ/7/MILAN/PASTOR	30MSMR	T	A	T	T	A	G	T	A	T	T		C	C	G	T	C	C	C	G	G	T	C	G	T	G	C	C	T	C	C	T	C	G	G	C	G	G	G	T	A	A	A	C	G	A	C
143	VEE7/KAUZ/6/LFN/II58.57//PRL/3/HAHN/4/KAUZ/5/KAUZ/7/MILAN/PASTOR	15MRMS	T	G	C	C	G	A	T	A	T	C		T	T	A	C	T	T	C	G	G	C	T	A	C	T	C	C	T	C	C	C	A	A	A	T	G	G	G	T	A	A	A	T	A	A	A
144	VEE7/KAUZ//PFAU/MILAN/3/MILAN/PASTOR	20MR	C	A	T	T	G	A	T	G	C	C		T	T	A	T	T	T	C	G	G	C	T	A	C	T	A	A	T	C	C	?	A	A	A	T	G	G	A	T	A	A	A	C	A	G	C
145	VEE7/KAUZ//PFAU/MILAN/3/MILAN/PASTOR	25MRMS	T	G	C	C	A	A	T	G	T	C		T	T	A	T	T	T	C	G	G	C	T	A	C	T	A	A	T	C	C	C	A	A	A	T	G	G	G	T	A	A	A	C	G	G	C
146	VEE7/KAUZ//PFAU/MILAN/3/MILAN/PASTOR	35MS	T	A	T	C	G	G	T	A	T	T		T	T	G	T	C	C	C	A	A	T	C	G	T	G	A	A	G	T	T	T	C	G	G	C	T	T	G	T	A	A	A	C	G	A	C
147	SERI.1B//KAUZ/HEVO/3/AMAD/4/WEAVER/JACANA/5/CROC-1/AE.SQUARROSA (224)//OPATA	40MS	T	G	C	C	G	A	T	G	T	C		T	T	A	C	T	T	C	G	G	C	T	A	C	T	C	C	T	C	C	C	A	A	A	T	G	G	G	T	A	A	A	T	A	A	C
148	ATTILA*2/CROW//MILAN/PASTOR/3/FLAG-6	35MS	T	A	T	C	A	A	T	A	C	C		T	T	A	T	T	T	C	G	G	C	T	A	C	T	C	C	T	C	C	C	A	A	A	T	G	G	G	T	A	A	A	C	G	G	C
149	SERI.1B*2/3/KAUZ*2/BOW//KAUZ/4/KAUZ/SAMAR-15/5/ICARDA-SRRL-1	25MR	T	A	T	C	G	A	T	A	C	C		T	T	A	T	T	T	C	G	G	C	T	A	C	T	C	C	T	C	C	?	A	A	A	T	G	G	G	T	A	A	A	C	A	A	C
150	SERI.1B*2/3/KAUZ*2/BOW//KAUZ/4/KAUZ/SAMAR-15/5/P1.861/RDWG/3/KAUZ//MON/CROW'S'	50S	T	A	T	C	A	A	T	A	T	C		C	C	A	T	T	T	C	G	G	C	T	A	C	T	C	C	T	C	C	?	A	A	A	T	T	T	A	G	A	A	A	C	G	G	C
151	SERI.1B*2/3/KAUZ*2/BOW//KAUZ/4/KAUZ/SAMAR-15/5/P1.861/RDWG/3/KAUZ//MON/CROW'S'	35MS	T	A	T	C	A	?	T	G	T	C		T	T	?	T	?	?	C	?	?	?	?	A	?	T	C	C	?	?	?	?	?	?	?	?	G	G	G	?	A	A	A	C	?	?	C
152	SERI.1B*2/3/KAUZ*2/BOW//KAUZ/4/KAUZ/SAMAR-15/5/P1.861/RDWG/3/KAUZ//MON/CROW'S'	35MS	T	G	C	C	G	A	T	A	T	C		T	T	A	?	T	T	C	G	G	C	T	A	C	T	C	C	T	C	C	C	A	A	A	T	G	G	G	T	A	A	A	C	G	A	C
153	QIMMA-12/5/CHEN/AEGILOPS SQUARROSA (TAUS)//BCN/3/VEE#7/BOW/4/PASTOR/6/LUCO-M/BL1133//OCI/3/WEAVER	35MS	T	A	T	T	G	A	T	A	C	C		T	T	A	T	T	T	C	G	G	C	T	A	C	T	C	C	T	C	C	C	A	A	A	T	G	G	G	T	A	A	A	C	A	G	C
154	KATILA-7/4/CROC-1/AE.SQUARROSA (224)//OPATA/3/PASTOR/5/PASTOR//MUNIA/ALTAR 84	30MS	T	A	T	T	G	A	T	G	T	C		T	T	A	T	T	T	C	G	G	C	T	A	C	T	C	C	T	C	C	?	A	A	A	T	G	G	G	T	A	A	A	C	A	G	C
155	KATILA-8/4/SKAUZ/BAV92/3/CROC-1/AE.SQUARROSA (224)//OPATA/5/MUNIA/ALTAR 84//MILAN	35MS	T	A	T	C	G	A	T	G	T	C		T	T	A	T	T	T	C	G	G	C	T	A	C	T	C	C	T	C	C	?	A	A	A	T	G	G	G	T	A	A	A	C	A	A	C
156	KATILA-8/4/SKAUZ/BAV92/3/CROC-1/AE.SQUARROSA (224)//OPATA/5/MUNIA/ALTAR 84//MILAN	35MS	T	A	T	C	G	A	T	G	T	C		T	T	A	T	T	T	C	G	G	C	T	A	C	T	C	C	T	C	C	C	A	A	A	T	G	G	G	T	A	A	A	C	A	A	C
157	P1.861/RDWG//PBW343/3/MUNIA/ALTAR 84//AMSEL	35MS	T	A	T	C	G	G	T	A	T	T		T	T	G	T	C	C	C	A	A	T	C	G	T	G	A	A	G	T	T	T	C	G	G	C	T	T	G	T	A	A	A	C	G	A	C
158	P1.861/RDWG//PBW343/3/MUNIA/ALTAR 84//AMSEL	30MS	T	A	T	C	G	A	T	A	C	C		T	T	A	C	T	T	C	G	G	C	T	A	C	T	C	C	T	C	C	C	A	A	A	T	G	G	G	T	A	A	A	C	A	A	C
159	P1.861/RDWG//PBW343/3/MUNIA/ALTAR 84//AMSEL	35MS	T	G	C	C	G	A	C	A	C	T		T	T	A	T	T	T	C	G	G	C	T	A	C	T	C	C	T	C	C	?	A	A	A	T	T	T	A	G	G	G	G	C	A	A	A
160	P1.861/RDWG//PBW343/3/MUNIA/ALTAR 84//AMSEL	45S	T	A	T	T	G	A	C	A	C	C		T	T	A	T	T	T	T	G	G	C	T	A	C	T	C	C	T	C	C	?	A	A	A	T	T	T	A	G	G	A	A	C	A	A	C
161	P1.861/RDWG//PBW343/3/MUNIA/ALTAR 84//AMSEL	25MRMS	T	A	T	T	G	A	T	A	C	T		T	T	A	T	T	T	C	G	G	C	T	A	C	T	C	C	T	C	C	?	A	A	A	T	T	T	A	G	G	G	G	C	A	A	A
162	OPATA/RAYON//KAUZ/3/2*MILAN/DUCULA	60S	C	A	T	T	G	A	C	A	C	T		T	T	A	T	T	T	C	G	G	C	T	A	C	T	C	C	T	C	C	?	A	A	A	T	T	T	A	G	G	G	G	T	A	A	A
163	OPATA/RAYON//KAUZ/3/2*MILAN/DUCULA	30MS	C	G	C	C	G	A	T	A	C	T		T	T	A	T	T	C	C	G	G	C	C	G	C	T	C	C	T	C	C	T	C	G	G	C	G	G	G	T	A	A	A	T	G	G	C
164	VEE7/KAUZ/4/CHEN/AEGILOPS SQUARROSA (TAUS)//FCT/3/STAR/5/CROC-1/AE.SQUARROSA (224)//OPATA	25MRMS	C	G	C	T	A	A	T	G	T	C		T	T	A	T	T	T	C	G	G	C	T	A	C	T	A	A	T	C	C	C	A	A	A	T	G	G	G	T	A	A	A	C	G	G	A
165	KAUZ//ALTAR 84/AOS 3/KAUZ/3/SHUHA-4//NS732/HER/4/QAFZAH-33	35MS	T	G	C	C	G	A	T	G	T	C		T	T	A	T	T	T	C	G	G	C	T	A	C	T	C	C	T	C	C	C	A	A	A	T	G	G	G	T	A	A	A	C	A	A	C
166	ATTILA*2/RAYON//TNMU/MILAN/3/NESMA*2/14-2	35MS	T	A	T	T	A	A	T	A	C	C		T	T	A	T	T	T	C	G	G	C	T	A	C	T	A	A	T	C	C	C	A	A	A	T	G	G	G	T	A	A	A	C	G	G	C
167	ATTILA*2/RAYON//TNMU/MILAN/3/NESMA*2/14-2	40MSS	T	G	C	C	G	A	C	A	C	T		T	T	A	T	T	T	C	G	G	C	T	A	C	T	C	C	T	C	C	?	A	A	A	T	T	T	A	G	G	G	G	C	A	A	A
168	ATTILA*2/RAYON//TNMU/MILAN/3/NESMA*2/14-2	40MSS	T	G	C	C	G	A	C	?	?	C		T	T	A	T	T	T	C	G	G	C	T	A	C	T	C	C	T	C	C	?	A	A	A	T	T	T	?	?	?	?	?	C	A	?	C
169	ATTILA*2/RAYON//TNMU/MILAN/3/NESMA*2/14-2	35MRMS	T	A	T	T	A	G	T	A	T	T		C	C	G	T	C	C	C	G	G	T	C	G	T	G	C	C	T	C	C	T	C	G	G	C	G	G	G	T	A	A	A	C	G	A	C
170	KAUZ//KAUZ/STAR/3/MILAN/PASTOR/4/FLAG-3	30MRMS	T	A	T	T	A	A	C	A	C	T		T	T	A	C	T	T	C	G	G	C	T	A	C	T	C	C	T	C	C	C	A	A	A	T	T	T	A	G	G	G	G	C	G	G	C
171	ATTILA-7/3/PYN/BAU//MILAN/5/KAUZ/3/MYNA/VUL//BUC/FLK/4/MILAN	30MRMS	T	A	T	T	G	A	C	A	C	T		T	T	A	T	T	T	C	G	G	C	T	A	C	T	C	C	T	C	C	?	A	A	A	T	T	T	A	G	G	G	G	C	A	A	C
172	SERI.1B//KAUZ/HEVO/3/AMAD/4/MILAN/PASTOR/5/ICARDA-SRRL-6	50S	T	A	T	T	G	A	T	G	T	C		T	T	A	T	T	T	C	G	G	C	T	A	C	T	C	C	T	C	C	?	A	A	A	T	G	G	G	T	A	A	A	C	A	G	C
173	KAUZ//ALTAR 84/AOS/3/TNMU/MILAN/4/MILAN//PSN/BOW	20MRMS	C	A	T	C	G	A	T	A	T	C		T	T	A	T	T	T	C	G	G	C	T	A	C	T	A	A	T	C	C	?	A	A	A	T	T	T	A	G	A	A	A	C	A	A	C
174	VEE7/KAUZ/4/SERI.1B*2/3/KAUZ*2/BOW//KAUZ/5/SOMAMA-3	35MR	T	G	C	C	G	A	T	A	C	C		T	T	A	T	T	T	C	G	G	C	T	A	C	T	C	C	T	C	C	C	A	A	A	T	G	G	G	T	A	A	A	C	A	A	C
175	KAUZ'S'/SERI/4/CHEN/AEGILOPS SQUARROSA (TAUS)//FCT/3/STAR/5/FLAG-7	55S	T	A	T	T	G	A	T	A	T	C		T	T	A	T	T	T	C	G	G	C	T	A	C	T	C	C	T	C	C	?	A	A	A	T	G	G	G	T	A	A	A	C	A	A	C
176	KAUZ'S'/SERI//STAR'S'/FLORKWA-2/3/FLAG-1	25MSMR	T	A	T	T	G	A	C	A	C	T		C	C	A	T	T	T	C	G	G	C	T	A	C	T	C	C	T	C	C	?	A	A	A	T	T	T	A	G	G	G	G	C	A	A	C
177	KAUZ'S'/SERI//STAR'S'/FLORKWA-2/3/FLAG-1	60S	T	A	T	?	G	?	C	A	C	C		C	C	?	T	?	T	C	?	?	?	?	A	?	?	C	C	?	?	?	?	?	?	?	?	?	?	A	G	G	?	?	?	?	?	C
178	GOUMRIA-15/2*FLAG-6	40MSS	T	A	T	T	G	A	T	A	T	C		T	T	A	?	T	T	C	G	G	C	T	A	C	T	C	C	T	C	C	C	A	A	A	T	G	G	G	T	A	A	A	T	A	A	A
179	SERI.1B//KAUZ/HEVO/3/AMAD/4/CHAM-6/WW 1402/5/ICARDA-SRRL-8	35MS	T	A	T	T	G	A	T	A	T	C		T	T	A	T	T	T	C	G	G	C	T	A	C	T	C	C	T	C	C	?	A	A	A	T	G	G	G	T	A	A	A	T	A	A	A
180	ATTILA 50Y//ATTILA/BCN/3/MNCH/3*BCN/5/FILIN/3/TJB368.251/BUC//BUC/CHRC/4/MILAN	65S	T	A	T	C	A	A	T	A	C	C		T	T	A	T	T	T	T	G	G	C	T	A	C	T	C	C	T	C	C	?	A	A	A	T	T	T	A	G	G	A	A	T	G	G	C
181	KAUZ/SAMAR-15//RDWG/MILAN/3/LEITH-6	40MSS	T	A	T	C	G	A	C	A	C	C		C	C	A	T	T	T	T	G	G	C	T	A	C	T	C	C	T	C	C	?	A	A	A	T	T	T	A	G	G	A	A	C	A	G	C
182	ATTILA 50Y//ATTILA/BCN/3/STAR'S'/KAUZ'S'	40MSS	T	A	T	T	A	A	T	G	T	C		T	T	A	T	T	T	C	G	G	C	T	A	C	T	C	C	T	C	C	C	A	A	A	T	G	G	G	T	A	A	A	C	A	A	C
183	ATTILA 50Y//ATTILA/BCN/3/KAPSW/SHUHA-17	20MRMS	T	G	C	C	G	A	C	A	C	T		T	T	A	T	T	T	C	G	G	C	T	A	C	T	C	C	T	C	C	C	A	A	A	T	T	T	A	G	G	G	G	C	A	A	A
184	SERI.1B*2/3/KAUZ*2/BOW//KAUZ/6/LFN/II58.57//PRL/3/HAHN/4/KAUZ/5/KAUZ	30MRMS	T	A	T	C	G	A	T	G	T	C		T	T	A	T	T	T	C	G	G	C	T	A	C	T	C	C	T	C	C	?	A	A	A	T	G	G	G	T	A	A	A	C	A	A	C
185	SERI.1B*2/3/KAUZ*2/BOW//KAUZ/6/LFN/II58.57//PRL/3/HAHN/4/KAUZ/5/KAUZ	30MRMS	C	A	T	T	A	A	T	G	T	C		T	T	A	T	T	T	C	G	G	C	T	A	C	T	C	C	T	C	C	?	A	A	A	T	G	G	G	T	A	A	A	C	A	A	C
186	HUBARA-13/4/TRAP#1/BOW//PFAU/3/MILAN	25MRMS	C	G	C	C	G	A	C	A	C	C		T	T	A	T	T	T	C	G	G	C	T	A	C	T	C	C	T	C	C	C	A	A	A	T	?	?	?	T	?	?	?	C	A	A	?
187	KAUZ/AA//KAUZ/3/SOMAMA-3	30MRMS	C	G	C	T	G	A	T	G	T	C		T	T	A	T	T	T	C	G	G	C	T	A	C	T	C	C	T	C	C	?	A	A	A	T	G	G	G	T	A	A	A	C	A	A	C
188	SERI.1B*2/3/KAUZ*2/BOW//KAUZ/4/MO88/MILAN	MRMS	C	G	C	C	G	A	C	A	C	T		T	T	A	T	T	T	C	G	G	C	T	A	C	T	C	C	T	C	C	?	A	A	A	T	T	T	A	G	G	G	G	C	A	A	A
189	SERI.1B*2/3/KAUZ*2/BOW//KAUZ/4/KAUZ/FLORKWA-1	30MRMS	C	G	C	T	A	A	T	A	T	C		T	T	A	T	T	T	C	G	G	C	T	A	C	T	C	C	T	C	C	C	A	A	A	T	T	T	A	G	A	A	A	C	G	G	C
190	PASTOR-2/3/SHUHA-7//SERI 82/SHUHA'S'	40MSS	T	G	C	C	G	A	T	A	C	C		T	T	A	T	T	T	T	G	G	C	T	A	C	T	C	C	T	C	C	C	A	A	A	T	T	T	A	G	G	A	A	C	A	G	C
191	HUBARA-1/5/CHEN/AEGILOPS SQUARROSA (TAUS)//BCN/3/VEE#7/BOW/4/PASTOR	40MSS	T	A	T	T	G	A	T	A	C	C		T	T	A	T	T	T	C	G	G	C	T	A	C	T	A	A	T	C	C	C	A	A	A	T	G	G	G	T	A	A	A	C	A	A	C
192	HUBARA-1/5/CHEN/AEGILOPS SQUARROSA (TAUS)//BCN/3/VEE#7/BOW/4/PASTOR	30MRMS	T	A	T	T	G	A	T	A	C	C		T	T	A	T	T	T	C	G	G	C	T	A	C	T	A	A	T	C	C	C	A	A	A	T	G	G	G	T	A	A	A	C	A	A	C
193	HUBARA-1/5/CHEN/AEGILOPS SQUARROSA (TAUS)//BCN/3/VEE#7/BOW/4/PASTOR	65S	T	A	T	T	G	A	T	A	C	C		T	T	A	T	T	T	C	G	G	C	T	A	C	T	A	A	T	C	C	?	A	A	A	T	G	G	G	T	A	A	A	C	A	A	C
194	SERI.1B//KAUZ/HEVO/3/AMAD/4/CHAM-6/FLORKWA-2	10MR	C	A	T	T	A	A	T	G	T	C		T	T	A	T	T	T	C	G	G	C	T	A	C	T	C	C	T	C	C	?	A	A	A	T	G	G	A	G	G	G	G	C	G	G	C
195	KAUZ//ALTAR 84/AOS/3/MILAN/DUCULA	25MRMS	T	G	C	T	A	A	T	G	T	C		T	T	A	T	T	T	C	G	G	C	T	A	C	T	C	C	T	C	C	?	A	A	A	T	G	G	A	G	G	G	G	C	G	G	C
196	HOOSAM-8//CHAM-6/FLORKWA-2	35MS	T	A	T	C	G	A	T	G	T	C		T	T	A	T	T	T	C	G	G	C	T	A	C	T	C	C	T	C	C	?	A	A	A	T	?	?	G	T	A	G	G	C	A	A	C
197	TEVEE11/SHUHA19/7/KEA/TAN/4/TSH/3/KAL/BB//TQFN/5/WL7168/6/SNB	25MR	C	A	T	T	G	A	T	G	T	C		T	T	A	T	T	T	C	G	G	C	T	A	C	T	C	C	T	C	C	?	A	A	A	T	G	G	G	T	A	A	A	C	A	A	C
198	WEAVER/WL 3928//SW 89.3064/3/SOMAMA-3	60S	C	G	C	?	G	A	T	A	C	C		T	T	A	T	T	T	C	G	G	C	T	A	C	T	C	C	T	C	C	?	A	A	A	T	G	G	G	T	A	A	A	C	A	A	C
199	WEAVER/WL 3928//SW 89.3064/3/SOMAMA-3	55S	T	G	C	?	G	A	C	A	C	T		T	T	A	T	T	T	C	G	G	C	T	A	C	T	C	C	T	C	C	C	A	A	A	T	T	T	A	G	G	G	G	C	A	A	A
200	SERI.1B//KAUZ/HEVO/3/AMAD/4/MNCH/3*BCN	30MRMS	T	A	T	C	G	A	T	G	T	C		T	T	A	T	T	T	C	G	G	C	T	A	C	T	C	C	T	C	C	C	A	A	A	T	G	G	G	T	A	A	A	C	A	A	C
201	KAUZ'S'/SERI/4/SERI.1B*2/3/KAUZ*2/BOW//KAUZ	20MRMS	C	G	C	C	?	A	T	G	T	C		T	T	A	T	T	T	C	G	G	C	T	A	C	T	C	C	T	C	C	?	A	A	A	T	G	G	G	T	A	A	A	C	A	A	C
202	KAUZ'S'/SERI/4/SERI.1B*2/3/KAUZ*2/BOW//KAUZ	25MRMS	C	G	C	C	G	A	T	G	T	C		T	T	A	T	T	T	C	G	G	C	T	A	C	T	C	C	T	C	C	?	A	A	A	T	G	G	G	T	A	A	A	C	A	A	C
203	KAUZ'S'/SERI/4/SERI.1B*2/3/KAUZ*2/BOW//KAUZ	45MSS	C	G	C	C	G	A	T	G	T	C		T	T	A	T	T	T	C	G	G	C	T	A	C	T	C	C	T	C	C	?	A	A	A	T	G	G	G	T	A	A	A	C	A	A	C
204	P1.861/RDWG//DAJAJ-10	20MR	C	G	C	C	G	A	T	G	T	C		T	T	A	T	T	T	C	G	G	C	T	A	C	T	C	C	T	C	C	?	A	A	A	T	G	G	G	T	A	A	A	C	A	A	C
205	VEE7/KAUZ//PFAU/MILAN	25MRMS	C	G	C	C	G	A	T	A	T	C		T	T	A	T	T	T	C	G	G	C	T	A	C	T	C	C	T	C	C	?	A	A	A	T	T	T	A	G	G	A	A	C	A	G	C
206	SERI.1B//KAUZ/HEVO/3/AMAD/4/WEAVER/JACANA	15MR	T	G	C	C	G	A	T	G	T	C		T	T	A	T	T	T	C	G	G	C	T	A	C	T	C	C	T	C	C	C	A	A	A	T	G	G	G	T	A	A	A	T	A	A	C
207	SERI.1B//KAUZ/HEVO/3/AMAD/4/ESDA/SHWA//BCN	25MRMS	C	A	T	T	A	A	T	G	T	C		T	T	A	T	T	T	C	G	G	C	T	A	C	T	C	C	T	C	C	C	A	A	A	T	G	G	G	T	A	A	A	C	A	A	C
208	KAUZ//ALTAR 84/AOS/3/TNMU/MILAN	20MRMS	C	G	C	T	G	G	T	G	T	C		T	T	G	T	C	C	C	A	A	C	C	G	C	T	C	C	G	T	T	T	C	G	G	C	T	T	G	T	A	A	A	C	A	G	C
209	ATRIS-11//MILAN/DUCULA	20MR	T	G	C	T	A	A	T	G	T	C		T	T	A	C	T	T	C	G	G	C	T	A	C	T	A	A	T	C	C	C	A	A	A	T	G	G	G	T	A	A	A	C	A	A	C
210	SERI 82/SHUHA'S'//GRU90-204782/3/MUNIA/CHTO//MILAN	40MSS	T	A	T	T	A	A	C	A	C	C		T	T	A	T	T	T	T	G	G	C	T	A	C	T	C	C	T	C	C	?	A	A	A	T	T	T	A	G	G	G	G	C	G	G	C
211	VEE7/KAUZ//PBW343	30MRMS	C	G	C	C	G	A	T	A	C	C		T	T	A	T	T	T	C	G	G	C	T	A	C	T	C	C	T	C	C	C	A	A	A	T	G	G	G	T	A	A	A	C	A	A	C
212	VEE7/KAUZ//PBW343	3OMRMS	T	G	C	C	A	A	T	A	C	C		T	T	A	T	T	T	C	G	G	C	T	A	C	T	C	C	T	C	C	C	A	A	A	T	G	G	G	T	A	A	A	C	G	A	C
213	VEE7/KAUZ//PBW343	30MRMS	T	G	C	C	G	A	T	A	C	C		T	T	A	T	T	T	C	G	G	C	T	A	C	T	C	C	T	C	C	C	A	A	A	T	G	G	G	T	A	A	A	C	A	A	C
214	SERI.1B//KAUZ/HEVO/3/AMAD/4/MO88/MILAN	10MR	T	A	T	T	G	A	T	G	T	C		T	T	A	T	T	T	C	G	G	C	T	A	C	T	C	C	T	C	C	C	A	A	A	T	G	G	G	T	A	A	A	C	A	A	C
215	HADIAH-14/ANGI-2	15MR	T	G	C	C	G	A	T	G	T	C		T	T	A	T	T	T	C	G	G	C	T	A	C	T	C	C	T	C	C	C	A	A	A	T	G	G	G	T	A	A	A	C	A	A	C
216	HADIAH-14/ANGI-2	45MSS	T	A	T	C	G	A	T	A	C	C		T	T	A	T	T	T	C	G	G	C	T	A	C	T	C	C	T	C	C	C	A	A	A	T	G	G	G	T	A	A	A	C	A	A	C
217	QIMMA-3/3/SW89.3064//HE1/5*CNO79	30MRMS	T	A	T	T	A	A	T	A	C	T		T	T	A	T	T	C	C	G	G	C	C	G	C	T	C	C	T	C	C	T	C	G	G	C	G	G	G	T	A	A	A	C	G	G	C
218	SHUHA-4//NS732/HER/3/MILAN/DUCULA	15MRMS	T	A	T	T	A	A	T	A	C	C		C	C	A	T	T	T	C	G	G	C	T	A	C	T	A	A	T	C	C	C	A	A	A	T	G	G	G	T	A	A	A	C	G	A	C
219	FLORKWA-2//MILAN/PASTOR	20MRMS	C	G	C	T	A	A	C	A	C	T		T	T	A	T	T	T	T	G	G	C	T	A	C	G	C	C	T	C	C	C	A	A	A	T	T	T	A	G	G	A	A	C	G	G	C
220	FLORKWA-2//MILAN/PASTOR	35MRMS	T	G	C	T	A	G	T	G	T	T		T	T	G	T	C	C	C	A	A	C	C	G	C	T	C	C	G	T	T	T	C	G	G	C	T	T	G	T	A	A	A	C	G	G	C
221	HUBARA-16/4/PASTOR/3/KAUZ*2/OPATA//KAUZ	20MRMS	T	A	T	C	A	A	T	G	T	C		T	T	A	C	T	T	C	G	G	C	T	A	C	T	A	A	T	C	C	?	A	A	A	T	G	G	G	T	A	A	A	C	G	G	C
222	SHUHA-4//NS732/HER/3/MILAN/DUCULA	30MRMS	T	A	T	T	A	A	T	A	C	C		C	C	A	T	T	T	C	G	G	C	T	A	C	T	C	C	T	C	C	?	A	A	A	T	G	G	G	T	A	A	A	C	G	A	C
223	KAUZ'S'/SERI/3/TEVEE'S'//CROW/VEE'S'	35MS	T	A	T	T	G	A	T	A	C	C		T	T	A	T	T	T	C	G	G	C	T	A	C	T	C	C	T	C	C	C	A	A	A	T	G	G	G	T	A	A	A	C	A	A	C
224	ATTILA*2/PBW65//PFAU/MILAN	40MSS	T	A	T	T	G	A	T	G	T	C		T	T	A	T	T	T	C	G	G	C	T	A	C	T	A	A	T	C	C	C	A	A	A	T	G	G	G	T	A	A	A	C	A	A	C
225	WHEATEAR/22SAWSN - 156	50S	T	A	T	T	G	A	T	A	C	C		T	T	A	T	T	T	T	G	G	C	T	A	C	T	A	A	T	C	C	C	A	A	A	T	T	T	A	G	G	A	A	C	A	G	C
226	WHEATEAR/22SAWSN - 156	45MSS	T	A	T	T	A	A	C	A	C	C		C	C	A	T	T	T	T	G	G	C	T	A	C	T	A	A	T	C	C	C	A	A	A	T	T	T	A	G	G	A	A	C	A	A	C
227	WHEATEAR/22SAWSN - 156	50S	T	A	T	T	A	A	T	A	C	C		T	T	A	T	T	T	T	G	G	C	T	A	C	T	A	A	T	C	C	C	A	A	A	T	T	T	A	G	G	G	G	C	A	A	C
228	WEAVER/WL 3928//SW 89.3064/3/SHUHA-4//NS732/HER	40MSS	T	A	T	T	A	A	T	G	T	C		C	C	A	T	T	T	C	G	G	C	T	A	C	T	C	C	T	C	C	?	A	A	A	T	G	G	G	T	A	A	A	C	A	A	C
229	SERI.1B*2/3/KAUZ*2/BOW//KAUZ/4/WEAVER/ACO89//2*BORL95	45MSS	C	A	T	T	A	A	T	G	T	C		C	C	A	T	T	T	C	G	G	C	T	A	C	T	C	C	T	C	C	C	A	A	A	T	G	G	G	T	A	A	A	C	A	A	C
230	TRACHA-2/SHUHA-3/3/SHUHA-7//SERI 82/SHUHA'S'	10MR	C	G	C	C	G	A	T	G	T	C		T	T	A	T	T	T	C	G	G	C	T	A	C	T	C	C	T	C	C	C	A	A	A	T	G	G	G	T	A	A	A	C	A	A	C
231	CHILERO-1/4/VEE'S'/3/HORK/4MH//KAL-BB/5/STAR'S'/FLORKWA-2	15MS	C	G	C	C	G	A	T	?	T	C		T	T	A	T	T	T	C	G	G	C	T	A	C	T	C	C	T	C	C	C	A	A	A	T	?	?	G	T	A	A	A	C	A	A	C
232	CHAMARAN/CATBIRD-10	MRMS	C	G	C	C	A	A	T	G	T	C		T	T	A	T	T	T	C	G	G	C	T	A	C	T	C	C	T	C	C	C	A	A	A	T	G	G	G	T	A	A	A	C	A	A	C
233	SERI.1B*2/3/KAUZ*2/BOW//KAUZ/4/ATTILA/3*BCN	MRMS	T	G	C	C	A	A	C	A	C	C		T	T	A	T	T	T	C	G	G	C	T	A	C	T	C	C	T	C	C	C	A	A	A	T	G	G	G	T	A	A	A	C	A	A	C
234	SERI.1B*2/3/KAUZ*2/BOW//KAUZ/4/TRAP#1/BOW//PFAU/3/MILAN	30MS	T	A	T	T	G	A	T	A	T	C		T	T	A	T	T	T	C	G	G	C	T	A	C	T	C	C	T	C	C	C	A	A	A	T	T	T	A	G	A	A	A	C	A	G	C
235	SERI.1B*2/3/KAUZ*2/BOW//KAUZ/4/TRAP#1/BOW//PFAU/3/MILAN	30MS	T	G	C	C	G	A	T	?	T	C		T	T	A	T	T	T	C	G	G	C	T	A	C	T	C	C	T	C	C	C	A	A	A	T	?	?	1	?	A	A	A	C	A	G	C
236	SERI.1B*2/3/KAUZ*2/BOW//KAUZ/4/FLORKWA-2	30MS	T	A	T	C	A	G	T	G	T	T		T	T	G	T	C	C	C	A	A	C	C	G	C	T	C	C	G	T	T	T	C	G	G	C	T	T	1	T	A	A	A	C	G	G	C
237	CHAMARAN/3/VEE#5/SARA//DUCULA	45MSS	T	A	T	T	A	A	T	A	C	C		T	T	A	C	T	T	C	G	G	C	T	A	C	T	C	C	T	C	C	C	A	A	A	T	G	G	G	T	A	A	A	C	G	A	C
238	KAUZ/SAMAR-15//RDWG/MILAN	45MSS	T	A	T	T	A	A	T	A	T	C		T	T	A	T	T	T	C	G	G	C	T	A	C	T	C	C	T	C	C	C	A	A	A	T	T	T	A	G	A	A	A	C	G	G	C
239	SHUHA-4//NS732/HER/3/QAFZAH-33	50S	T	A	T	T	A	A	T	A	C	C		C	C	A	T	T	T	C	G	G	C	T	A	C	T	C	C	T	C	C	C	A	A	A	T	G	G	G	T	A	A	A	C	G	A	C
240	SHUHA-4//NS732/HER/3/QAFZAH-33	25MRMS	C	A	T	T	A	A	T	A	C	C		C	C	A	T	T	T	C	G	G	C	T	A	C	T	C	C	T	C	C	C	A	A	A	T	G	G	G	T	A	A	A	C	G	A	C
241	Attila 7	20MR	C	G	C	C	G	A	C	A	C	T		T	T	A	T	T	T	C	G	G	C	T	A	C	T	C	C	T	C	C	C	A	A	A	T	T	T	A	G	G	G	G	C	A	A	A
242	Debira	35MS	T	A	T	T	A	A	T	A	C	C		T	T	A	T	T	T	C	G	G	C	T	A	C	T	C	C	T	C	C	C	A	A	A	T	G	G	A	G	A	A	A	C	A	G	A
243	Sids 12	30MS	T	G	C	C	G	A	T	A	C	T		T	T	A	T	T	C	C	G	G	C	C	G	C	T	C	C	T	C	C	T	C	G	G	C	G	G	G	T	A	A	A	T	G	G	C
244	KBG-01	20MRMS	C	G	C	C	A	A	T	G	T	C		T	T	A	T	T	T	C	G	G	C	T	A	C	T	C	C	T	C	C	C	A	A	A	T	G	G	G	T	A	A	A	C	G	G	C
245	Arehane	20MRMS	T	G	C	C	G	G	T	A	C	C		T	T	G	T	C	C	C	G	G	C	C	G	C	T	A	A	T	C	C	T	C	G	G	C	G	G	G	T	A	A	A	C	G	G	C
	Stem rust DS and IR from the field experiments and response to Pgt races to which the marker showed significant association																C
	probabilities
	SNP index from the wheat 15K iSelect assay.
	Position; Scaled position from hexaploid wheat consensus map (Wang et al., 2014)
